# Supplementary material for: Single response assessment of transplant-ineligible multiple myeloma: a supplementary analysis of JCOG1105 (JCOG1105S1)
Source: Jpn J Clin Oncol. 2021 May 6;51(7):1059–66. doi: 10.1093/jjco/hyab066 (PMC8246272; doi:10.1093/jjco/hyab066)
Supplement: JCOG1105S1_Table_S1_20210414_hyab066 [file jcog1105s1_table_s1_20210414_hyab066.xls]

## Sheet: Table S1
	Supplementary Table 1. Best response evaluated by IMWG or Single assessment ciriteira and response of each cycle
				Best response			Response in each cycle
	No.	UPN		IMWG	Single		Cycle 1	Cycle 2	Cycle 3	Cycle 4	Cycle 5	Cycle 6	Cycle 7	Cycle 8	Cycle 9
	1	4		CR	sCR		SD	PR	PR	PR	VGPR	VGPR	CR	CR	sCR
	2	29		CR	sCR		PR	PR	PR	PR	VGPR	VGPR	VGPR	VGPR	sCR
	3	34		VGPR	sCR		NE	PR	PR	PR	PR	PR	sCR	VGPR	VGPR
	4	77		VGPR	sCR		PR	PR	VGPR	VGPR	VGPR	VGPR	VGPR	VGPR	sCR
	5	87		VGPR	sCR		VGPR	VGPR	VGPR	VGPR	VGPR	VGPR	VGPR	sCR	VGPR
	6	1		VGPR	CR		PR	PR	VGPR	VGPR	VGPR	VGPR	VGPR	VGPR	CR
	7	20		PR	sCR		PR	PR	PR	PR	PR	PR	PR	PR	sCR
	8	36		PR	sCR		PR	PR	PR	PR	PR	PR	PR	PR	sCR
	9	59		PR	VGPR		NE	PR	PR	PR	PR	VGPR	PR	NE	PR
	10	62		PR	VGPR		PR	PR	PR	NE	NE	NE	PR	NE	VGPR
	11	82		PR	VGPR		PR	PR	PR	PR	PR	PR	PR	VGPR	PR
	12	24		SD	PR		SD	SD	SD	SD	PD	PD	PD	PR	PD
	13	56		SD	PR		SD	SD	PR	PD	PD	PD	PD	PD	PD
	14	84		SD	PR		SD	SD	SD	SD	NE	PR	SD	PR	SD
	15	89		SD	PR		SD	SD	SD	SD	SD	PR	SD	PR	SD
	CR, complete response; IMWG, International Myeloma Working Group: PD, progressive disease: PR, partial response; sCR, stringent complete response; SD, stable disease; UPN, unique patient number; VGPR, very good partial response.
	No.12 : Because the best responses at cycles 5 to 7 were judged as SD by attending physician, the protocol treatment of nine cycles had been completed. However, these responses were changed to PD after a review of the case report form by the study office of JCOG1105 and the data manager of JCOG data center.
	No.13 : The protocol treatment of nine cycles had been completed according to the attending physician’s discretion even though PD was confirmed at cycle 5.
